# Supplementary material for: Diagnostics for detection and surveillance of priority epidemic-prone diseases in Africa: an assessment of testing capacity and laboratory strengthening needs
Source: Front Public Health. 2024 Sep 18;12:1438334. doi: 10.3389/fpubh.2024.1438334 (PMC11445050; doi:10.3389/fpubh.2024.1438334)
Supplement: Supplementary file 2 [file Table_2.xlsx]

## Sheet: Basic Information
		Country	The Gambia	Sierra Leone	Mauritanie	Somalia	Cabo Verde	Eswatini	LESOTHO	Liberia	Madagascar	République Centrafricaine	Ethiopia	Mozambique	South Africa	MALAWI	Sahrawi Repubilc
		Date completed	2023-02-02	2023-02-03	2023-02-03	2023-04-01	2023-03-04	2023-04-04	2023-02-13	2023-02-04	2023-02-13	2023-04-02	2023-02-20	2023-03-12	2023-02-13	2023-04-09	2023-03-12

## Sheet: Disease Testing Pivot
Row Labels	Average of How strong do you think your capacity is to diagnose these diseases (1 - 5 scale, where 5 is strongest)	Average of How high a priority do you think this disease is in your country (1 - 5 scale, where 5 is highest)
Anthrax	3.14286	3.8
Avian Influenza	3.71429	3.2
Chikungunya	3.44444	3.8
Cholera	3.72727	4.1
COVID-19	4.57143	4.78571
Crimean Congo Haemorraghic Fever (CCHF)	2.71429	3
Dengue Fever	2.9	2.66667
Ebola (Sudan)	3	3.44444
Ebola (Zaire)	3.22222	4
Influenza	3.5	4
Lassa Fever	3.11111	3
Marburg Virus	3.125	3.14286
Measles	4	4.41667
Monkeypox	3.61538	4.15385
Neisseria-meningitis	3.18182	4.5
Plague	2.57143	3
Poliovirus	2.75	4.7
Rabies	3.14286	4.22222
Respiratory Synctial Virus	3.125	3.11111
Rift Valley Fever	3.125	3
Yellow Fever	3.2	3.7
Zika	2.55556	2.66667
Grand Total	3.31527	3.74419
Note you must refresh this table from pivot***
	Average of How strong do you think your capacity is to diagnose these diseases (1 - 5 scale, where 5 is strongest)	Average of How high a priority do you think this disease is in your country (1 - 5 scale, where 5 is highest)
Anthrax	3.14286	3.8
Avian Influenza	3.71429	3.2
Chikungunya	3.44444	3.8
Cholera	3.72727	4.1
COVID-19	4.57143	4.78571
Crimean Congo Haemorraghic Fever (CCHF)	2.71429	3
Dengue Fever	2.9	2.66667
Ebola (Sudan)	3	3.44444
Ebola (Zaire)	3.22222	4
Influenza	3.5	4
Lassa Fever	3.11111	3
Marburg Virus	3.125	3.14286
Measles	4	4.41667
Monkeypox	3.61538	4.15385
Neisseria-meningitis	3.18182	4.5
Plague	2.57143	3
Poliovirus	2.75	4.7
Rabies	3.14286	4.22222
Respiratory Synctial Virus	3.125	3.11111
Rift Valley Fever	3.125	3
Yellow Fever	3.2	3.7
Zika	2.55556	2.66667
Count of Do you have any surveillance programs for this disease? (Clean)	Column Labels
Row Labels	No	Yes	Grand Total
Anthrax	6	5	11
Avian Influenza	6	5	11
Chikungunya	8	4	12
Cholera	4	8	12
COVID-19	3	12	15
Crimean Congo Haemorraghic Fever (CCHF)	7	3	10
Dengue Fever	5	8	13
Ebola (Sudan)	7	5	12
Ebola (Zaire)	7	5	12
Influenza	5	8	13
Lassa Fever	9	3	12
Marburg Virus	7	4	11
Measles	2	11	13
Monkeypox	7	7	14
Neisseria-meningitis	4	9	13
Plague	6	5	11
Poliovirus	1	10	11
Rabies	5	6	11
Respiratory Synctial Virus	6	5	11
Rift Valley Fever	8	3	11
Yellow Fever	6	6	12
Zika	7	5	12
Grand Total	126	137	263
Note you must refresh this table from pivot***
Row Labels	No	Yes	Grand Total	% with surveillance
Anthrax	6	5	11	0.454545
Avian Influenza	6	5	11	0.454545
Chikungunya	8	4	12	0.333333
Cholera	4	8	12	0.666667
COVID-19	3	12	15	0.8
Crimean Congo Haemorraghic Fever (CCHF)	7	3	10	0.3
Dengue Fever	5	8	13	0.615385
Ebola (Sudan)	7	5	12	0.416667
Ebola (Zaire)	7	5	12	0.416667
Influenza	5	8	13	0.615385
Lassa Fever	9	3	12	0.25
Marburg Virus	7	4	11	0.363636
Measles	2	11	13	0.846154
Monkeypox	7	7	14	0.5
Neisseria-meningitis	4	9	13	0.692308
Plague	6	5	11	0.454545
Poliovirus	1	10	11	0.909091
Rabies	5	6	11	0.545455
Respiratory Synctial Virus	6	5	11	0.454545
Rift Valley Fever	8	3	11	0.272727
Yellow Fever	6	6	12	0.5
Zika	7	5	12	0.416667

## Sheet: Disease Testing Capacity
	Country	Disease	What technologies do you normally use to diagnose this disease in your country?	What other technologies do you use to diagnose this disease in your country? (2)	Comment on how you diagnose this disease (please specify any 'other' technologies used)	Do you have any surveillance programs for this disease? (Clean)	Do you have any surveillance programs for this disease?	What is the lowest level of laboratory which can perform tests for these diseases in your country?	How strong do you think your capacity is to diagnose these diseases (1 - 5 scale, where 5 is strongest)	How high a priority do you think this disease is in your country (1 - 5 scale, where 5 is highest)
	Gambia	Crimean Congo Haemorraghic Fever (CCHF)	Other (please specify)		We are not testing it	No	No			Can't say
	Gambia	Dengue Fever			We are not testing it	No	No
	Gambia	Ebola (Zaire)			We are not testing it	No	No
	Gambia	Ebola (Sudan)			We are not testing it	No	No
	Gambia	Lassa Fever			We are not testing it	No	No
	Gambia	Marburg Virus			We are not testing it	No	No
	Gambia	Rift Valley Fever			We are not testing it	No	No
	Gambia	Chikungunya			We are not testing it	No	No			5
	Gambia	Yellow Fever	Multiplex PCR		The test is done in IPD	Yes	yes	Level 5: Central Reference Laboratory	4	5
	Gambia	Zika			We are not testing it	No	No			5
	Gambia	Cholera	Other (please specify)		we perform culture	No	No	Level 5: Central Reference Laboratory	4	5
	Gambia	Rabies			We are not testing it	No	No			5
	Gambia	Neisseria-meningitis	Other (please specify)		We are not testing it	No	No			5
	Gambia	COVID-19	PCR			Yes	Yes	Level 5: Central Reference Laboratory	5	5
	Gambia	Influenza			We are not testing it	No	No			5
	Gambia	Respiratory Synctial Virus			We are not testing it	No	No			3
	Gambia	Avian Influenza			We are not testing it	No	No			3
	Gambia	Plague			We are not testing it	No	No			3
	Gambia	Anthrax			We are not testing it	No	No			3
	Gambia	Measles	ELISA			Yes	Yes	Level 5: Central Reference Laboratory	5	5
	Gambia	Poliovirus	PCR		one at IPD	Yes	Yes	Level 5: Central Reference Laboratory	Can't say	5
	Gambia	Monkeypox	PCR			No	No	Level 5: Central Reference Laboratory	4	5
	Sierra Leone	Crimean Congo Haemorraghic Fever (CCHF)								Can't say
	Sierra Leone	Dengue Fever	Lateral Flow Assay		Use RDTs /ELISA	Yes	Yes	Level 4: Tertiary Hospital Laboratories	3	1
	Sierra Leone	Ebola (Zaire)	PCR		Use of ReaL time PCR (Altona Kit)	Yes	Yes	Level 4: Tertiary Hospital Laboratories	3	5
	Sierra Leone	Ebola (Sudan)	PCR		Use of ReaL time PCR (Altona Kit)	Yes	Yes	Level 4: Tertiary Hospital Laboratories	3	5
	Sierra Leone	Lassa Fever	PCR		Use of ReaL time PCR (Altona Kit)	Yes	Yes	Level 4: Tertiary Hospital Laboratories	5	5
	Sierra Leone	Marburg Virus	PCR		Use of ReaL time PCR (Altona Kit)	Yes	Yes	Level 4: Tertiary Hospital Laboratories	3	4
	Sierra Leone	Rift Valley Fever	PCR		Use of ReaL time PCR	Yes	Yes	Level 4: Tertiary Hospital Laboratories	2	1
	Sierra Leone	Chikungunya	Lateral Flow Assay		Use RDTs /Real time PCR	Yes	Yes	Level 4: Tertiary Hospital Laboratories	3	3
	Sierra Leone	Yellow Fever	ELISA		only ELISA	Yes	Yes	Level 5: Central Reference Laboratory	3	3
	Sierra Leone	Zika	PCR		Real Time PCR	Yes	Yes	Level 4: Tertiary Hospital Laboratories	3	3
	Sierra Leone	Cholera	PCR		Real Time PCR/RDT/CULTURE	Yes	Yes	Level 3: Secondary Hospitals (regional/provincial)	3	5
	Sierra Leone	Rabies	PCR		Real Time PCR	Yes	Yes	Level 5: Central Reference Laboratory	3	5
	Sierra Leone	Neisseria-meningitis	Other (please specify)		Real Time PCR/CULTURE	Yes	Yes	Level 4: Tertiary Hospital Laboratories	3	4
	Sierra Leone	COVID-19	PCR	Lateral Flow Assay	Use RDTs /Real time PCR	Yes	Yes	Level 2: Primary care hospitals (district)	5	5
	Sierra Leone	Influenza	PCR		Real Time PCR/RDT	Yes	Yes	Level 5: Central Reference Laboratory	5	5
	Sierra Leone	Respiratory Synctial Virus	PCR		Real Time PCR	Yes	Yes	Level 4: Tertiary Hospital Laboratories	4	3
	Sierra Leone	Avian Influenza	PCR		Real Time PCR	Yes	Yes	Level 5: Central Reference Laboratory	4	2
	Sierra Leone	Plague	PCR		Real Time PCR	Yes	Yes	Level 5: Central Reference Laboratory	3	2
	Sierra Leone	Anthrax	PCR	Lateral Flow Assay	Use RDTs /Real time PCR	Yes	Yes	Level 5: Central Reference Laboratory	3	5
	Sierra Leone	Measles	ELISA		only ELISA	Yes	Yes	Level 5: Central Reference Laboratory	4	5
	Sierra Leone	Poliovirus	PCR		Samples are shipped to Ghana	Yes	Yes	Level 5: Central Reference Laboratory	1	5
	Sierra Leone	Monkeypox	PCR		Real Time PCR	Yes	Yes	Level 5: Central Reference Laboratory	3	3
	Mauritania	Crimean Congo Haemorraghic Fever (CCHF)	ELISA	PCR		No	No	Level 5: Central Reference Laboratory	3	5
	Mauritania	Dengue Fever	Lateral Flow Assay	PCR	ELISA	No	No	Level 2: Primary care hospitals (district)	3	2
	Mauritania	Ebola (Zaire)	PCR			No	No	Level 5: Central Reference Laboratory	2	2
	Mauritania	Ebola (Sudan)	PCR			No	No	Level 5: Central Reference Laboratory	2	2
	Mauritania	Lassa Fever	Other (please specify)		pas de capacité	No	No		2	2
	Mauritania	Marburg Virus	PCR
	Mauritania	Rift Valley Fever	ELISA	PCR		No	No	Level 5: Central Reference Laboratory	4	5
	Mauritania	Chikungunya	Lateral Flow Assay	PCR		No	No	Level 5: Central Reference Laboratory	4	5
	Mauritania	Yellow Fever	ELISA	PCR		No	No	Level 5: Central Reference Laboratory	4	5
	Mauritania	Zika		PCR		No	No	Level 5: Central Reference Laboratory	4	5
	Mauritania	Cholera			MICROSCOPIE/CULTURE	No	No	Level 5: Central Reference Laboratory	3	3
	Mauritania	Rabies			pas de capacité
	Mauritania	Neisseria-meningitis			MICROSCOPIE/CULTURE	No	No	Level 5: Central Reference Laboratory	3	3
	Mauritania	COVID-19	Lateral Flow Assay	PCR	ELISA	No	No	Level 2: Primary care hospitals (district)	3	2
	Mauritania	Influenza	PCR			No	No	Level 5: Central Reference Laboratory	3	2
	Mauritania	Respiratory Synctial Virus			pas de capacité
	Mauritania	Avian Influenza			pas de capacité
	Mauritania	Plague			pas de capacité
	Mauritania	Anthrax			pas de capacité
	Mauritania	Measles	ELISA			No	No	Level 5: Central Reference Laboratory	2	2
	Mauritania	Poliovirus			pas de capacité
	Mauritania	Monkeypox	PCR			No	No	Level 5: Central Reference Laboratory	2	2
	Somalia	Crimean Congo Haemorraghic Fever (CCHF)				No	no		1	Can't say
	Somalia	Dengue Fever	ELISA			Yes	yes	Level 2: Primary care hospitals (district)	3
	Somalia	Ebola (Zaire)				No	no		1	5
	Somalia	Ebola (Sudan)				No	no		1	5
	Somalia	Lassa Fever				No	no		1	Can't say
	Somalia	Marburg Virus				No	no		1	Can't say
	Somalia	Rift Valley Fever				No	no		1	5
	Somalia	Chikungunya			Rapid test Igm	No	no		3	5
	Somalia	Yellow Fever	PCR		Rapid test Igm	No	no		2	5
	Somalia	Zika			Rapid test Igm	No	no		1	Can't say
	Somalia	Cholera	Other (please specify)		culture	No	no	Level 5: Central Reference Laboratory	5	5
	Somalia	Rabies				No	no		1	4
	Somalia	Neisseria-meningitis				No	no		1	5
	Somalia	COVID-19	Multiplex PCR			Yes	yes	Level 2: Primary care hospitals (district)	5	5
	Somalia	Influenza	Multiplex PCR			Yes	yes	Level 5: Central Reference Laboratory	5	5
	Somalia	Respiratory Synctial Virus				No	no		1	Can't say
	Somalia	Avian Influenza	PCR			No	no		5	2
	Somalia	Plague				No	no		1	Can't say
	Somalia	Anthrax				No	no		1	5
	Somalia	Measles	ELISA			Yes	yes	Level 2: Primary care hospitals (district)	5	5
	Somalia	Poliovirus				Yes	yes		1	5
	Somalia	Monkeypox	Multiplex PCR			No	no		4	4
	Cabo Verde	Crimean Congo Haemorraghic Fever (CCHF)
	Cabo Verde	Dengue Fever
	Cabo Verde	Ebola (Zaire)
	Cabo Verde	Ebola (Sudan)
	Cabo Verde	Lassa Fever
	Cabo Verde	Marburg Virus
	Cabo Verde	Rift Valley Fever
	Cabo Verde	Chikungunya
	Cabo Verde	Yellow Fever
	Cabo Verde	Zika
	Cabo Verde	Cholera
	Cabo Verde	Rabies
	Cabo Verde	Neisseria-meningitis
	Cabo Verde	COVID-19	Multiplex PCR	Lateral Flow Assay	Singleplex PCR	No	No	Level 2: Primary care hospitals (district)	4	5
	Cabo Verde	Influenza
	Cabo Verde	Respiratory Synctial Virus
	Cabo Verde	Avian Influenza
	Cabo Verde	Plague
	Cabo Verde	Anthrax
	Cabo Verde	Measles
	Cabo Verde	Poliovirus
	Cabo Verde	Monkeypox	Multiplex PCR			No	No	Level 5: Central Reference Laboratory	5	5
	Eswatini	Crimean Congo Haemorraghic Fever (CCHF)			Not currently done	No	No
	Eswatini	Dengue Fever			Not currently done	No	No
	Eswatini	Ebola (Zaire)			Not currently done	No	No
	Eswatini	Ebola (Sudan)			Not currently done	No	No
	Eswatini	Lassa Fever			Not currently done	No	No
	Eswatini	Marburg Virus			Not currently done	No	No
	Eswatini	Rift Valley Fever			Not currently done	No	No
	Eswatini	Chikungunya			Not currently done	No	No
	Eswatini	Yellow Fever			Not currently done	No	No
	Eswatini	Zika			Not currently done	No	No
	Eswatini	Cholera		Other (please specify)	Use of API, Vitec ID system and Antiseras	Yes	Routine diagnostics	Regional Level	3
	Eswatini	Rabies			Not currently done	No	No
	Eswatini	Neisseria-meningitis		Other (please specify)	Use of API and Vitec ID system	Yes	Under new Vaccine surveillance	Level 3: Secondary Hospitals (regional/provincial)	3	5
	Eswatini	COVID-19	PCR	Other (please specify)	Rapid Diagnostic test Abbot Panbio and PCR tests( Biocentric genesis and hains extraction kits, QuantStudio 5- TaqPath and GeneExpert asssays	Yes	Sero surveillance and case based surveillances were conducted	Level 3: Secondary Hospitals (regional/provincial)	5	5
	Eswatini	Influenza			Not currently done	No	No			4
	Eswatini	Respiratory Synctial Virus			Not currently done	No	No			3
	Eswatini	Avian Influenza			Not currently done	No	No			4
	Eswatini	Plague		Other (please specify)	Rapid Diagnosis through culture of specimens	No	No			3
	Eswatini	Anthrax		Other (please specify)	Rapid Diagnosis through culture of specimens	No	No			3
	Eswatini	Measles	ELISA		Diagnosis through ELISA based method using a reader and a manual washer	Yes	WHO Lab Surveillance		5	5
	Eswatini	Poliovirus			Referred to Regional Refernce Lab (NICD)	Yes	WHO Lab Surveillance	Level 4: Tertiary Hospital Laboratories	2	5
	Eswatini	Monkeypox	PCR		Referred to Regional Refernce Lab (NICD) currently being establishing in coutry capacity	No	no	Level 4: Tertiary Hospital Laboratories	5	3
	Lesotho	Crimean Congo Haemorraghic Fever (CCHF)								Can't say
	Lesotho	Dengue Fever
	Lesotho	Ebola (Zaire)
	Lesotho	Ebola (Sudan)
	Lesotho	Lassa Fever
	Lesotho	Marburg Virus
	Lesotho	Rift Valley Fever
	Lesotho	Chikungunya
	Lesotho	Yellow Fever
	Lesotho	Zika
	Lesotho	Cholera
	Lesotho	Rabies
	Lesotho	Neisseria-meningitis	Other (please specify)	Other (please specify)	Culture	Yes	YES - PBM	Level 2: Primary care hospitals (district)	1	5
	Lesotho	COVID-19	PCR	Lateral Flow Assay	Rapid Antigen	Yes	YES	Level 1: Primary care clinics (local/community)	4	5
	Lesotho	Influenza
	Lesotho	Respiratory Synctial Virus
	Lesotho	Avian Influenza
	Lesotho	Plague
	Lesotho	Anthrax
	Lesotho	Measles	ELISA			Yes	YES	Level 5: Central Reference Laboratory	5	5
	Lesotho	Poliovirus
	Lesotho	Monkeypox
	Liberia	Crimean Congo Haemorraghic Fever (CCHF)	PCR		Extraction the virus protein	Yes	yes	Level 5: Central Reference Laboratory	3	1
	Liberia	Dengue Fever	PCR		Extraction the virus protein	Yes	yes	Level 5: Central Reference Laboratory	1	3
	Liberia	Ebola (Zaire)	PCR		Extraction the virus RNA	Yes	yes	Level 5: Central Reference Laboratory	5	5
	Liberia	Ebola (Sudan)	PCR		Extraction the virus RNA	Yes	Yes	Level 5: Central Reference Laboratory	3	5
	Liberia	Lassa Fever	PCR		Extraction the virus RNA	Yes	Yes	Level 5: Central Reference Laboratory	5	5
	Liberia	Marburg Virus	PCR		Extraction the virus RNA	Yes	Yes	Level 5: Central Reference Laboratory	3	5
	Liberia	Rift Valley Fever							Can't say	Can't say
	Liberia	Chikungunya							Can't say	Can't say
	Liberia	Yellow Fever	ELISA	PCR	Using serum to check for IgM and IgG	Yes	Yes	Level 5: Central Reference Laboratory	1	5
	Liberia	Zika							Can't say	Can't say
	Liberia	Cholera	Other (please specify) Culture & Sensitivity		Direct culture, isolation and drug susceptability	Yes	Yes	Level 4: Tertiary Hospital Laboratories	3	5
	Liberia	Rabies				Yes	Yes		Can't say	3
	Liberia	Neisseria-meningitis	PCR	Other (please specify) Culture & Sensitivity		Yes	Yes	Level 4: Tertiary Hospital Laboratories	3	3
	Liberia	COVID-19	PCR			Yes	Yes	Level 4: Tertiary Hospital Laboratories	5	5
	Liberia	Influenza	PCR			Yes	Yes	Level 5: Central Reference Laboratory	1	3
	Liberia	Respiratory Synctial Virus							Can't say	Can't say
	Liberia	Avian Influenza				Yes	Yes		Can't say	3
	Liberia	Plague				Yes	Yes		Can't say	3
	Liberia	Anthrax				Yes	Yes		Can't say	5
	Liberia	Measles	ELISA		Using serum / Plasma to check for IgM and IgG	Yes	Yes	Level 5: Central Reference Laboratory	5	5
	Liberia	Poliovirus				Yes	Yes		Can't say	5
	Liberia	Monkeypox	PCR		Extraction of virus RNA	Yes	Yes	Level 5: Central Reference Laboratory	3	5
	Madagascar	Crimean Congo Haemorraghic Fever (CCHF)	-	-	-	No	No	-	1	1
	Madagascar	Dengue Fever	-	-	Envoi des échantillons à l'Institut Pasteur de Madagascar	Yes	yes	-	1	5
	Madagascar	Ebola (Zaire)	-	-	-	No	No	-	1	1
	Madagascar	Ebola (Sudan)	-	-	-	No	No	-	1	1
	Madagascar	Lassa Fever	-	-	-	No	No	-	1	1
	Madagascar	Marburg Virus	-	-	-	No	No	-	1	1
	Madagascar	Rift Valley Fever	-	-	-	No	No	-	1	1
	Madagascar	Chikungunya	-	-	-	No	No	-	1	5
	Madagascar	Yellow Fever	-	-	-	No	No	-	1	1
	Madagascar	Zika	-	-	-	Yes	yes	-	1	1
	Madagascar	Cholera	-	-	Existence de notion d'épidémie + clinique	Yes	yes	-	1	5
	Madagascar	Rabies	-	-	Envoi des échantillons à l'Institut Pasteur de Madagascar	Yes	yes	-	1	5
	Madagascar	Neisseria-meningitis	Culture bactérienne	-	-	Yes	yes	P1	3	5
	Madagascar	COVID-19	RT-PCR, TDR	-	-	Yes	yes	P2	5	5
	Madagascar	Influenza	-	-	Envoi des échantillons à l'Institut Pasteur de Madagascar	Yes	yes	-	1	5
	Madagascar	Respiratory Synctial Virus	-	-	Envoi des échantillons à l'Institut Pasteur de Madagascar	Yes	yes	-	1	5
	Madagascar	Avian Influenza	-	-	Envoi des échantillons à l'Institut Pasteur de Madagascar	Yes	yes	-	1	5
	Madagascar	Plague	-	-	Envoi des échantillons à l'Institut Pasteur de Madagascar	Yes	yes	-	1	5
	Madagascar	Anthrax	-	-	Envoi des échantillons à l'Institut Pasteur de Madagascar	Yes	yes	-	1	5
	Madagascar	Measles	-	-	Envoi des échantillons à l'Institut Pasteur de Madagascar	Yes	yes	-	1	5
	Madagascar	Poliovirus	-	-	Envoi des échantillons à l'Institut Pasteur de Madagascar	Yes	yes	-	1	5
	Madagascar	Monkeypox	-	-	Envoi des échantillons à l'Institut Pasteur de Madagascar	Yes	yes	-	1	5
	CAR	Crimean Congo Haemorraghic Fever (CCHF)	PCR	Multiplex PCR		No	Non, car rattachée aux fièvres hémorragiques	Level 5: Central Reference Laboratory	4	4
	CAR	Dengue Fever	PCR	ELISA		Yes	yes	Level 5: Central Reference Laboratory	4	4
	CAR	Ebola (Zaire)	PCR	Multiplex PCR		No	Non, car rattachée aux fièvres hémorragiques	Level 5: Central Reference Laboratory	4	5
	CAR	Ebola (Sudan)	PCR	Lateral Flow Assay		No	Non, car rattachée aux fièvres hémorragiques	Level 5: Central Reference Laboratory	4	4
	CAR	Lassa Fever	PCR	ELISA		No	Non, car rattachée aux fièvres hémorragiques	Level 5: Central Reference Laboratory	4	4
	CAR	Marburg Virus	PCR	Multiplex PCR		No	Non, car rattachée aux fièvres hémorragiques	Level 5: Central Reference Laboratory	4	4
	CAR	Rift Valley Fever	PCR	Multiplex PCR		No	Non, car rattachée aux fièvres hémorragiques	Level 5: Central Reference Laboratory	4	4
	CAR	Chikungunya	PCR	ELISA		No	Non, car rattachée aux fièvres hémorragiques	Level 5: Central Reference Laboratory	5	5
	CAR	Yellow Fever	ELISA	PCR		Yes	Yes	Level 5: Central Reference Laboratory	4	5
	CAR	Zika	ELISA	PCR		Yes	yes	Level 5: Central Reference Laboratory	3	3
	CAR	Cholera	Autre (veuillez préciser)	Autre (veuillez préciser)	Culture et antibiogramme en milieu gélosé	Yes	yes	Level 4: Tertiary Hospital Laboratories	5	3
	CAR	Rabies	PCR	Autre (veuillez préciser)	Immunoflourescence indirecte	Yes	yes	Level 5: Central Reference Laboratory	4	4
	CAR	Neisseria-meningitis	Multiplex PCR	Autre (veuillez préciser)	Culture et antibiogramme en milieu gélosé	Yes	yes	Level 3: Secondary Hospitals (regional/provincial)	4	5
	CAR	COVID-19	PCR	Autre (veuillez préciser)	Tests antigéniques et sérologies manuelles et automatisées	Yes	yes	Level 1: Primary care clinics (local/community)	4	5
	CAR	Influenza	Multiplex PCR	PCR		Yes	yes	Level 4: Tertiary Hospital Laboratories	3	3
	CAR	Respiratory Synctial Virus	Multiplex PCR	PCR		No	No	Level 4: Tertiary Hospital Laboratories	3	2
	CAR	Avian Influenza	Multiplex PCR	PCR		Yes	yes	Level 5: Central Reference Laboratory	3	3
	CAR	Plague	Autre (veuillez préciser)	Autre (veuillez préciser)	Culture et antibiogramme en milieu gélosé	Yes	yes	Level 5: Central Reference Laboratory	2	2
	CAR	Anthrax	Autre (veuillez préciser)	Autre (veuillez préciser)	Culture et antibiogramme en milieu gélosé	Yes	yes	Level 4: Tertiary Hospital Laboratories	3	2
	CAR	Measles	ELISA	Multiplex PCR		Yes	yes	Level 4: Tertiary Hospital Laboratories	4	4
	CAR	Poliovirus	PCR	Multiplex PCR	Sérologie	Yes	yes	Level 5: Central Reference Laboratory	4	5
	CAR	Monkeypox	PCR	PCR		Yes	yes	Level 5: Central Reference Laboratory	4	5
	Ethiopia	Crimean Congo Haemorraghic Fever (CCHF)	PCR			Yes	yes	National Reference	2	2
	Ethiopia	Dengue Fever	Multiplex PCR			Yes	Yes	National Reference	4	3
	Ethiopia	Ebola (Zaire)	PCR	PCR		Yes	Yes	National Reference	4	3
	Ethiopia	Ebola (Sudan)	PCR			Yes	Yes	National Reference	4	3
	Ethiopia	Lassa Fever	NA			No	No	N/A	1	1
	Ethiopia	Marburg Virus	PCR			Yes	Yes	National Reference	4	2
	Ethiopia	Rift Valley Fever	PCR			Yes	Yes	National Reference	4	2
	Ethiopia	Chikungunya	Multiplex PCR			Yes	Yes	National Reference	5	4
	Ethiopia	Yellow Fever	PCR	ELISA		Yes	Yes	National Reference	4	2
	Ethiopia	Zika	Multiplex PCR			Yes	Yes	National Reference	2	2
	Ethiopia	Cholera	Culture	Latex Agglutination		Yes	Yes	National and Regional Reference labs	5	4
	Ethiopia	Rabies	PCR			Yes	Yes	National and Regional Reference labs	4	4
	Ethiopia	Neisseria-meningitis	Culture			Yes	Yes	Regional Reference labs	5	4
	Ethiopia	COVID-19	Multiplex PCR	PCR, RDT		Yes	yes	National, Regional & Hospital	5	5
	Ethiopia	Influenza	Multiplex PCR	PCR		Yes	Yes	National & Regional Reference	5	4
	Ethiopia	Respiratory Synctial Virus	Multiplex PCR	PCR		Yes	Yes	National Reference	4	2
	Ethiopia	Avian Influenza	PCR			Yes	Yes	National Reference	4	4
	Ethiopia	Plague	Culture			No	No	N/A	1	1
	Ethiopia	Anthrax	NA			No	No	National Reference	5	1
	Ethiopia	Measles	ELISA	PCR		Yes	Yes	National & Regional Reference labs	5	4
	Ethiopia	Poliovirus	PCR	Cell Culture		Yes	Yes	National Reference	4	2
	Ethiopia	Monkeypox	PCR			Yes	Yes	National & Regional Reference labs	4	2
	Mozambique	Crimean Congo Haemorraghic Fever (CCHF)
	Mozambique	Dengue Fever	Other (please specify)	Other (please specify)	ELISA	Yes	Yes	Level 5: Central Reference Laboratory	2	2
	Mozambique	Ebola (Zaire)
	Mozambique	Ebola (Sudan)
	Mozambique	Lassa Fever
	Mozambique	Marburg Virus
	Mozambique	Rift Valley Fever
	Mozambique	Chikungunya	Other (please specify)	Other (please specify)	ELISA	Yes	Yes	Level 5: Central Reference Laboratory	2	2
	Mozambique	Yellow Fever
	Mozambique	Zika	Other (please specify)	Other (please specify)	ELISA	No	No	Level 5: Central Reference Laboratory	1	1
	Mozambique	Cholera
	Mozambique	Rabies
	Mozambique	Neisseria-meningitis
	Mozambique	COVID-19	Other (please specify)	Other (please specify)	PCR, RTD	Yes	Yes	Level 1: Primary care clinics (local/community)	4	5
	Mozambique	Influenza	Multiplex PCR	Multiplex PCR, PCR		Yes	Yes	Level 3: Secondary Hospitals (regional/provincial)	4	5
	Mozambique	Respiratory Synctial Virus	PCR	PCR		Yes	Yes	Level 5: Central Reference Laboratory	4	5
	Mozambique	Avian Influenza
	Mozambique	Plague
	Mozambique	Anthrax
	Mozambique	Measles
	Mozambique	Poliovirus
	Mozambique	Monkeypox	Other (please specify)	Other (please specify)	PCR	No	No	Level 5: Central Reference Laboratory	3	5
	South Africa	Crimean Congo Haemorraghic Fever (CCHF)	PCR	ELISA	PCR positive = confirmed; IgM detection or four fold rise in IgG = confirmed	Yes	Passive surveillance only	Level 5: Central Reference Laboratory	5	5
	South Africa	Dengue Fever	ELISA	PCR	PCR positive = confirmed; IgM detection or four fold rise in IgG = confirmed	Yes	Passive surveillance only	Level 4: Tertiary Hospital Laboratories	4	3	Testing is done at NICD/NHLS also done in the private sector laboratories in South Africa
	South Africa	Ebola (Zaire)	PCR	ELISA	PCR positive = confirmed; IgM detection or four fold rise in IgG = confirmed	Yes	Passive surveillance only	Level 5: Central Reference Laboratory	5	5
	South Africa	Ebola (Sudan)	PCR	ELISA	PCR positive = confirmed; IgM detection or four fold rise in IgG = confirmed	Yes	Passive surveillance only	Level 5: Central Reference Laboratory	5	5
	South Africa	Lassa Fever	PCR	ELISA	PCR positive = confirmed; IgM detection or four fold rise in IgG = confirmed	Yes	Passive surveillance only	Level 5: Central Reference Laboratory	5	5
	South Africa	Marburg Virus	PCR	ELISA	PCR positive = confirmed; IgM detection or four fold rise in IgG = confirmed	Yes	Passive surveillance only	Level 5: Central Reference Laboratory	5	5
	South Africa	Rift Valley Fever	PCR	ELISA	PCR positive = confirmed; IgM detection or four fold rise in IgG = confirmed	Yes	Passive surveillance only	Level 5: Central Reference Laboratory	5	5
	South Africa	Chikungunya	ELISA	ELISA	PCR positive = confirmed; IgM detection or four fold rise in IgG = confirmed	Yes	Passive surveillance only	Level 4: Tertiary Hospital Laboratories	4	3	Testing is done at NICD/NHLS also done in the private sector laboratories in South Africa
	South Africa	Yellow Fever	PCR	ELISA	PCR positive = confirmed; IgM detection or four fold rise in IgG = confirmed	Yes	Passive surveillance only	Level 5: Central Reference Laboratory	5	5
	South Africa	Zika	ELISA	ELISA	PCR positive = confirmed; IgM detection or four fold rise in IgG = confirmed	Yes	Passive surveillance only	Level 4: Tertiary Hospital Laboratories	4	3	Testing is done at NICD/NHLS also done in the private sector laboratories in South Africa
	South Africa	Cholera	Other (please specify)	Multiplex PCR	Culture	Yes	Yes, GERMS-SA	Level 3: Secondary Hospitals (regional/provincial)	4	1
	South Africa	Rabies	Other (please specify)	PCR	Ag detection in brain or PCR positive = confirmed	Yes	Passive surveillance only	Level 5: Central Reference Laboratory	5	5
	South Africa	Neisseria-meningitis	Multiplex PCR	Other (please specify)	Culture	Yes	Yes, GERMS-SA	Level 3: Secondary Hospitals (regional/provincial)	4	5	Testing is done at NICD/NHLS also done in the private sector laboratories in South Africa
	South Africa	COVID-19	Multiplex PCR	Lateral Flow Assay	Virus Isolation / Sequencing	Yes	Yes, Pneumonia and ILI surveillance	Level 1: Primary care clinics (local/community)	5	5	Testing is done at NICD/NHLS also done in the private sector laboratories in South Africa
	South Africa	Influenza	Multiplex PCR	PCR	Virus Isolation / Sequencing	Yes	Yes, Pneumonia and ILI surveillance	Level 3: Secondary Hospitals (regional/provincial)	4	4	Testing is done at NICD/NHLS also done in the private sector laboratories in South Africa
	South Africa	Respiratory Synctial Virus	Multiplex PCR	PCR	Virus Isolation / Sequencing	Yes	Yes, Pneumonia and ILI surveillance	Level 3: Secondary Hospitals (regional/provincial)	4	4	Testing is done at NICD/NHLS also done in the private sector laboratories in South Africa
	South Africa	Avian Influenza	Multiplex PCR	PCR	Sequencing	No	No	Level 5: Central Reference Laboratory	4	5
	South Africa	Plague	Other (please specify)		Culture: Biochemical tests, phage assay, microscopy = confirmed Microscopy: Gram and Wayson staining, DFA = presumptive PCR: 2 targets positive = confirmed EIA: sero-conversion or four fold rise in anti-F1 antibodies = confirmed	Yes	Passive surveillance (human), Active surveillance (rodents)	Level 5: Central Reference Laboratory	5	5
	South Africa	Anthrax	Other (please specify)		Culture: Penicillin and gamma-phage sensitivity testing, PCR for virulence plasmids = confirmed Microscopy: Gram and McFadyean staining = presumptive	Yes	Passive surveillance only	Level 5: Central Reference Laboratory	4	5
	South Africa	Measles	ELISA	PCR	real time PCR/sequencing	Yes	Yes, WHO measles and rubella surveillance	Level 5: Central Reference Laboratory	2	5	Testing is done at NICD/NHLS also done in the private sector laboratories in South Africa
	South Africa	Poliovirus	Other (please specify)	PCR	Virus Isolation / Sequencing	Yes	Yes, WHO AFP surveillance	Level 5: Central Reference Laboratory	5	5
	South Africa	Monkeypox	PCR		PCR positive = confirmed	Yes	Passive surveillance only	Level 4: Tertiary Hospital Laboratories	5	5	Testing is done at NICD/NHLS also done in the private sector laboratories in South Africa
	Malawi	Crimean Congo Haemorraghic Fever (CCHF)								Can't say
	Malawi	Dengue Fever	ELISA	ELISA		No	No	Level 3: Secondary Hospitals (regional/provincial)	4	1
	Malawi	Ebola (Zaire)	PCR	PCR		Yes	Yes	Level 5: Central Reference Laboratory	4	5
	Malawi	Ebola (Sudan)	PCR	PCR		Yes	Yes	Level 5: Central Reference Laboratory	4	1
	Malawi	Lassa Fever	PCR	PCR		No	No	Level 5: Central Reference Laboratory	4	1
	Malawi	Marburg Virus	PCR	PCR		No	No	Level 3: Secondary Hospitals (regional/provincial)	4	1
	Malawi	Rift Valley Fever	PCR	PCR		No	No	Level 3: Secondary Hospitals (regional/provincial)	4	1
	Malawi	Chikungunya	ELISA	ELISA		No	No	Level 3: Secondary Hospitals (regional/provincial)	4	1
	Malawi	Yellow Fever	PCR	ELISA	multiplex PCR	No	No	Level 3: Secondary Hospitals (regional/provincial)	4	1
	Malawi	Zika	ELISA	ELISA		No	No	Level 3: Secondary Hospitals (regional/provincial)	4	1
	Malawi	Cholera	Other (please specify)	Other (please specify)	Culture and sensitivity	Yes	Yes	Level 2: Primary care hospitals (district)	5	5
	Malawi	Rabies	PCR	PCR	Elisa	No	No	Level 5: Central Reference Laboratory	4	3
	Malawi	Neisseria-meningitis	Other (please specify)	Other (please specify)	Culture and sensitivity	Yes	Yes	Level 3: Secondary Hospitals (regional/provincial)	5	5
	Malawi	COVID-19	PCR	PCR	PCR/ RDTs are used	Yes	Yes	Level 2: Primary care hospitals (district)	5	5
	Malawi	Influenza	PCR	PCR		No	No	Level 3: Secondary Hospitals (regional/provincial)	4	3
	Malawi	Respiratory Synctial Virus	PCR	PCR		No	No	Level 3: Secondary Hospitals (regional/provincial)	4	1
	Malawi	Avian Influenza	PCR	PCR		No	No	Level 3: Secondary Hospitals (regional/provincial)	5	1
	Malawi	Plague	Other (please specify)	ELISA		No	No	Level 5: Central Reference Laboratory	5	3
	Malawi	Anthrax	Other (please specify)	Other (please specify)	Culture and sensitivity	No	No	Level 5: Central Reference Laboratory	5	4
	Malawi	Measles	Lateral Flow Assay	ELISA		Yes	Yes	Level 4: Tertiary Hospital Laboratories	5	3
	Malawi	Poliovirus	PCR	PCR		Yes	Yes	Level 5: Central Reference Laboratory	4	5
	Malawi	Monkeypox	Multiplex PCR	PCR		Yes	Yes	Level 4: Tertiary Hospital Laboratories	4	5
	Saharawi Republic	Crimean Congo Haemorraghic Fever (CCHF)				No	No		Can't say
	Saharawi Republic	Dengue Fever				No	No
	Saharawi Republic	Ebola (Zaire)				No	No
	Saharawi Republic	Ebola (Sudan)				No	No
	Saharawi Republic	Lassa Fever				No	No
	Saharawi Republic	Marburg Virus				No	No
	Saharawi Republic	Rift Valley Fever				No	No
	Saharawi Republic	Chikungunya				No	No
	Saharawi Republic	Yellow Fever				No	No
	Saharawi Republic	Zika				No	No
	Saharawi Republic	Cholera				No	No
	Saharawi Republic	Rabies				No	No
	Saharawi Republic	Neisseria-meningitis				No	No
	Saharawi Republic	COVID-19	RDT			No	No
	Saharawi Republic	Influenza				No	No
	Saharawi Republic	Respiratory Synctial Virus				No	No
	Saharawi Republic	Avian Influenza				No	No
	Saharawi Republic	Plague				No	No
	Saharawi Republic	Anthrax				No	No
	Saharawi Republic	Measles				No	No
	Saharawi Republic	Poliovirus				No	No
	Saharawi Republic	Monkeypox				No	No

## Sheet: Multiplex Testing
	Country	Question	Panel 1	Panel 2	Panel 3	Panel 4	Panel 5
	Gambia	Which diseases, if any, do you regularly conduct multiplex testing for? E.g. arbovirus panel looking at Dengue, Chikungunya, Zika simultaneously	We are not doing Arbovirus testing
	Gambia	Which diseases do you feel you most need multiplex capacity to test for?	Arboviruses, Respiratory tract pathogens and intestinal bacteria
	Gambia	At what levels of your healthcare system do you have capacity for Open PCR testing?	Reference lab and general hospitals
	Sierra Leone	Which diseases, if any, do you regularly conduct multiplex testing for? E.g. arbovirus panel looking at Dengue, Chikungunya, Zika simultaneously	Non
	Sierra Leone	Which diseases do you feel you most need multiplex capacity to test for?	arboviruses	influenza SARS COV2
	Sierra Leone	At what levels of your healthcare system do you have capacity for Open PCR testing?	At the Central Reference Laboratory and 5 tertiary Hospital laboratories
	Mauritania	Which diseases, if any, do you regularly conduct multiplex testing for? E.g. arbovirus panel looking at Dengue, Chikungunya, Zika simultaneously	0
	Mauritania	Which diseases do you feel you most need multiplex capacity to test for?	Poliovirus	Plague	Respiratory Synctial Virus	Cholera	Rabies	Neisseria-meningitis
	Mauritania	At what levels of your healthcare system do you have capacity for Open PCR testing?	5
	Somalia	Which diseases, if any, do you regularly conduct multiplex testing for? E.g. arbovirus panel looking at Dengue, Chikungunya, Zika simultaneously	We have multiplex kit for Influeza A& B and covid19
	Somalia	Which diseases do you feel you most need multiplex capacity to test for?	Muttiplex kits for arboviruses ( Ebola , Dengue , Zika , Monkeybox, Chikungunya and Yellow fever	Ebola & Dengue	Yellow fever & Chikungunya
	Somalia	At what levels of your healthcare system do you have capacity for Open PCR testing?	Both at National public Health Lab and 5 other regional public labs at states
	Cabo Verde	Which diseases, if any, do you regularly conduct multiplex testing for? E.g. arbovirus panel looking at Dengue, Chikungunya, Zika simultaneously
	Cabo Verde	Which diseases do you feel you most need multiplex capacity to test for?	Infectious Respiratory Ilness (Influenza, Respiratory Syncytial Virus, SARS...)	Arbovirus (dengue, chikungunya, Zika, Yellow Fever, rift valley fever, West Nile, encephalitis...)	Influenza Like Ilness
	Cabo Verde	At what levels of your healthcare system do you have capacity for Open PCR testing?	Level 5: Central Reference Laboratory
	Eswatini	Which diseases, if any, do you regularly conduct multiplex testing for? E.g. arbovirus panel looking at Dengue, Chikungunya, Zika simultaneously	None at the moment but there is a plan to multiplex at National Public Health Lab its COVID-19 and influenza virus PCR testing using Quant Sudio 5 platform (TaqPath) this will also be expanded in Pripheral laboratories to accommodate HIV -viral load , TB and COVID-19 using GeneXpert platform
	Eswatini	Which diseases do you feel you most need multiplex capacity to test for?	The above for point of care purposes to support primary healthcare
	Eswatini	At what levels of your healthcare system do you have capacity for Open PCR testing?	Peripheral health facilities (Regional Public health Laoratories and health center Hospitals)
	Lesotho	Which diseases, if any, do you regularly conduct multiplex testing for? E.g. arbovirus panel looking at Dengue, Chikungunya, Zika simultaneously	None
	Lesotho	Which diseases do you feel you most need multiplex capacity to test for?	Rabies, Neisseria meningitis, Covid 19, Influenzas Anthrax, Measles, Poliorirus, Monkey pox
	Lesotho	At what levels of your healthcare system do you have capacity for Open PCR testing?	from District level to National level
	Liberia	Which diseases, if any, do you regularly conduct multiplex testing for? E.g. arbovirus panel looking at Dengue, Chikungunya, Zika simultaneously	Ebola Plasmodium falciparum Plasmodium malariae Plasmodium ovale Dengue Streptococcus pneumoniae Rickettsia Neisseria meningitidis Salmonella Salmonella Typhii Hepatitis E Lassa Leptospira Mycobacterium Tuberculosis Yellow fever	COVID-19 human Influenza
	Liberia	Which diseases do you feel you most need multiplex capacity to test for?	Ebola Dengue Marburg N. meningitidis Monkeypox Lassa Rabies CCHF (Crimea Congo Hemorraghic fever) Zika Chikungunya Rift Valley Fever Yellow fever	CoVID-19 Human Influenza Avian Influenza Respiratory Synctial Virus	Plague Anthrax	Buruli ulcer Yaws
	Liberia	At what levels of your healthcare system do you have capacity for Open PCR testing?	Central and regional Reference Laboratories
	Madagascar	Which diseases, if any, do you regularly conduct multiplex testing for? E.g. arbovirus panel looking at Dengue, Chikungunya, Zika simultaneously	Aucune maladie
	Madagascar	Which diseases do you feel you most need multiplex capacity to test for?	Covid	Virus respiratoire syncitial	Grippe	La fièvre de la dengue	Neisseria- méningite
	Madagascar	At what levels of your healthcare system do you have capacity for Open PCR testing?	Capacité pour le test PCR ouvert: laboratoire LA2M
	CAR	Which diseases, if any, do you regularly conduct multiplex testing for? E.g. arbovirus panel looking at Dengue, Chikungunya, Zika simultaneously	Virus grippaux et VRS	Dengue Chikungunya et Zika		Gono-Chlamydia et Syphillis
	CAR	Which diseases do you feel you most need multiplex capacity to test for?	Méningites	Diarrhée	Sepsis	Infections respiratoires
	CAR	At what levels of your healthcare system do you have capacity for Open PCR testing?	Laboratoires de références, niveau central
	Ethiopia	Which diseases, if any, do you regularly conduct multiplex testing for? E.g. arbovirus panel looking at Dengue, Chikungunya, Zika simultaneously	Dengue, Chikungunya & Zika	COVID-19, Influenza & Respiratory Synctial Virus	COVID-19 & Influenza
	Ethiopia	Which diseases do you feel you most need multiplex capacity to test for?	Respiratory Panel	Arboviral Panel
	Ethiopia	At what levels of your healthcare system do you have capacity for Open PCR testing?	Tertiary Level & Secondary Level
	Mozambique	Which diseases, if any, do you regularly conduct multiplex testing for? E.g. arbovirus panel looking at Dengue, Chikungunya, Zika simultaneously	Multiplex of Influenza and SARS-CoV- 2
	Mozambique	Which diseases do you feel you most need multiplex capacity to test for?	Multiplex de RSV , FluA&B and SARS-CoV-2	Multiplex of Zika, Chikungunya e Dengue
	Mozambique	At what levels of your healthcare system do you have capacity for Open PCR testing?	Level 2
	South Africa	Which diseases, if any, do you regularly conduct multiplex testing for? E.g. arbovirus panel looking at Dengue, Chikungunya, Zika simultaneously	Respiratory multiplex PCR panel	Meningitis multiplex PCR panel	Viral and bacterial gastroenteritis panel	TB testing offered at ~206 laboratories equipped with GeneXpert’s across NHLS
	South Africa	Which diseases do you feel you most need multiplex capacity to test for?	Influenza, RSV, SARS-CoV-2, Bordetella pertussis	S.pneumoniae, N.meningitidis, GBS		Drug-resistance tuberculosis	HIV tests offered at point of care
	South Africa	At what levels of your healthcare system do you have capacity for Open PCR testing?
	Malawi	Which diseases, if any, do you regularly conduct multiplex testing for? E.g. arbovirus panel looking at Dengue, Chikungunya, Zika simultaneously
	Malawi	Which diseases do you feel you most need multiplex capacity to test for?	Dengue fever, Lassa fever, Rift valley fever, Yellow fever	Avian influenza, Respiratory synctual virus, Covid-19, Influenza	Ebola (Zaire), Ebola (Sudan)
	Malawi	At what levels of your healthcare system do you have capacity for Open PCR testing?	Secondary hospitals (District) to Central Level
	Saharawi Republic	Which diseases, if any, do you regularly conduct multiplex testing for? E.g. arbovirus panel looking at Dengue, Chikungunya, Zika simultaneously	WE DONT HAVE
	Saharawi Republic	Which diseases do you feel you most need multiplex capacity to test for?	TB, HEPATITIS b, SYPHILIS, HIV,TORCH,
	Saharawi Republic	At what levels of your healthcare system do you have capacity for Open PCR testing?	NONE

## Sheet: Miscellaneous
	Country	Question	Response	Response 2	Response 3
	Gambia	How many BSL 4 laboratories are in your country?	None
	Gambia	How many BSL 3 laboratories are in your country?	one
	Gambia	Do you have the capacity to transport highly-infectious samples?	No
	Gambia	If no - what is missing?	Vehicle
	Gambia	What is the lowest level of your healthcare system which is connected to sample transport systems?	Level 1: Primary care clinics (local/community)
	Gambia	Does your sample transport system transport samples for all diseases or only some?	Level 4: Tertiary Hospital Laboratories	Please only consider sample transport within your country when answering this
	Gambia	Does your national reference laboratory send samples abroad for testing?	Level 5: Central Reference Laboratory
	Gambia	If yes, where to?	Level 5: Central Reference Laboratory
	Gambia	Do you have the data system capacity to respond to disease outbreaks?	We have DHIS2 but need a server
	Gambia	If no - what is missing?	Server
	Gambia	What are the biggest staffing capacity gaps you see for outbreak preparedness	Laboratory staff at peripheral labs	Data Entry offices
	Sierra Leone	How many BSL 4 laboratories are in your country?	0
	Sierra Leone	How many BSL 3 laboratories are in your country?	3
	Sierra Leone	Do you have the capacity to transport highly-infectious samples?	no
	Sierra Leone	If no - what is missing?	staff training and logistics (tansport, shipping materials)
	Sierra Leone	What is the lowest level of your healthcare system which is connected to sample transport systems?	Level 0: Community-based: CHW-supported and self testing
	Sierra Leone	Does your sample transport system transport samples for all diseases or only some?	Level 5: Central Reference Laboratory	Please only consider sample transport within your country when answering this
	Sierra Leone	Does your national reference laboratory send samples abroad for testing?	Level 5: Central Reference Laboratory
	Sierra Leone	If yes, where to?	Level 5: Central Reference Laboratory
	Sierra Leone	Do you have the data system capacity to respond to disease outbreaks?	No
	Sierra Leone	If no - what is missing?	lack of intergrated eLIMS and personel to help on data system
	Sierra Leone	What are the biggest staffing capacity gaps you see for outbreak preparedness	Laboratory scientists	LQMS trained staffs	IT and data officers
	Mauritania	How many BSL 4 laboratories are in your country?	0
	Mauritania	How many BSL 3 laboratories are in your country?	0
	Mauritania	Do you have the capacity to transport highly-infectious samples?	non
	Mauritania	If no - what is missing?	formation; SOPs, dispositif
	Mauritania	What is the lowest level of your healthcare system which is connected to sample transport systems?	Level 3: Secondary Hospitals (regional/provincial)
	Mauritania	Does your sample transport system transport samples for all diseases or only some?	Level 3: Secondary Hospitals (regional/provincial)	Please only consider sample transport within your country when answering this
	Mauritania	Does your national reference laboratory send samples abroad for testing?	Level 5: Central Reference Laboratory
	Mauritania	If yes, where to?	Level 5: Central Reference Laboratory	IPD
	Mauritania	Do you have the data system capacity to respond to disease outbreaks?	NON
	Mauritania	If no - what is missing?	Système
	Mauritania	What are the biggest staffing capacity gaps you see for outbreak preparedness	absence d'un reseu des laboratoires	resources laboratoires	equippelents
	Somalia	How many BSL 4 laboratories are in your country?	Non
	Somalia	How many BSL 3 laboratories are in your country?	Non
	Somalia	Do you have the capacity to transport highly-infectious samples?	Yes
	Somalia	If no - what is missing?
	Somalia	What is the lowest level of your healthcare system which is connected to sample transport systems?	Level 2: Primary care hospitals (district)
	Somalia	Does your sample transport system transport samples for all diseases or only some?	We have Parcially
	Somalia	Does your national reference laboratory send samples abroad for testing?	NO
	Somalia	If yes, where to?
	Somalia	Do you have the data system capacity to respond to disease outbreaks?	Yes partially
	Somalia	If no - what is missing?
	Somalia	What are the biggest staffing capacity gaps you see for outbreak preparedness	lack of capacity	Reagents outstock	shortage of staff
	Cabo Verde	How many BSL 4 laboratories are in your country?	0
	Cabo Verde	How many BSL 3 laboratories are in your country?	0
	Cabo Verde	Do you have the capacity to transport highly-infectious samples?	Yes
	Cabo Verde	If no - what is missing?
	Cabo Verde	What is the lowest level of your healthcare system which is connected to sample transport systems?	Level 2: Primary care hospitals (district)
	Cabo Verde	Does your sample transport system transport samples for all diseases or only some?	All diseases	Please only consider sample transport within your country when answering this
	Cabo Verde	Does your national reference laboratory send samples abroad for testing?	Yes
	Cabo Verde	If yes, where to?	Institut Pasteur de Dakar (IPD), Instituto de Saúde Dr. Ricardo Jorge (INSA-Portugal)
	Cabo Verde	Do you have the data system capacity to respond to disease outbreaks?	Yes
	Cabo Verde	If no - what is missing?
	Cabo Verde	What are the biggest staffing capacity gaps you see for outbreak preparedness	More training in outbreak response
	Eswatini	How many BSL 4 laboratories are in your country?	None
	Eswatini	How many BSL 3 laboratories are in your country?	2
	Eswatini	Do you have the capacity to transport highly-infectious samples?	Yes 2 members were trained on IATA
	Eswatini	If no - what is missing?	But more need to be trained on IATA
	Eswatini	What is the lowest level of your healthcare system which is connected to sample transport systems?	Level 1: Primary care clinics (local/community)
	Eswatini	Does your sample transport system transport samples for all diseases or only some?	Level 3: Secondary Hospitals (regional/provincial)	Please only consider sample transport within your country when answering this
	Eswatini	Does your national reference laboratory send samples abroad for testing?	Level 5: Central Reference Laboratory	Usually sends to the Regional reference Laboratories at NICD in South Africa
	Eswatini	If yes, where to?		National Institute of communicable diseases RSA, Uganda Supra Reference Lab, Medunsa RSA
	Eswatini	Do you have the data system capacity to respond to disease outbreaks?	We have the general Lab information system, the National Notification systems and the WHO surveillance database for VPDs-Epi Info
	Eswatini	If no - what is missing?	Intergration of the different systems is a challenge
	Eswatini	What are the biggest staffing capacity gaps you see for outbreak preparedness	Currently staff few has been recruited through Global Fund support, lt is mainly the capacity to test the various emerging diseases as we have new staff with not much experience in disease outbreak response. That seriously poses as a challenge and the need for resources to consistently support testing
	Lesotho	Do you have the capacity to transport highly-infectious samples?	Yes, there is capacity to transport infectious samples
	Lesotho	If no - what is missing?
	Lesotho	What is the lowest level of your healthcare system which is connected to sample transport systems?	Level 1: Primary care clinics (local/community)
	Lesotho	Does your sample transport system transport samples for all diseases or only some?	Level 1: Primary care clinics (local/community)	Please only consider sample transport within your country when answering this
	Lesotho	Does your national reference laboratory send samples abroad for testing?	Yes
	Lesotho	If yes, where to?	NICD
	Lesotho	Do you have the data system capacity to respond to disease outbreaks?	There is a system, but laboratory does not effectively use it to respond to disease outbreaks
	Lesotho	If no - what is missing?	There is limited knowledge on Laboratory role on disease surveillance
	Lesotho	What are the biggest staffing capacity gaps you see for outbreak preparedness	Limited number of people with expertise in Medical Microbiology and surveillance of diseases.	Inadequate staff	Infrastructure
	Liberia	How many BSL 4 laboratories are in your country?	None
	Liberia	How many BSL 3 laboratories are in your country?	Setting up 1
	Liberia	Do you have the capacity to transport highly-infectious samples?	Yes
	Liberia	If no - what is missing?
	Liberia	What is the lowest level of your healthcare system which is connected to sample transport systems?	Primary care clinics
	Liberia	Does your sample transport system transport samples for all diseases or only some?		For all diseases	Please only consider sample transport within your country when answering this
	Liberia	Does your national reference laboratory send samples abroad for testing?		Yes
	Liberia	If yes, where to?		IP Ivory Coast, IP Dakar, Nogushi Ghana, Columbia University,
	Liberia	Do you have the data system capacity to respond to disease outbreaks?	No
	Liberia	If no - what is missing?	The need for technical capacities in term of training, software provision to analyze data, and equipment
	Liberia	What are the biggest staffing capacity gaps you see for outbreak preparedness	Trained and competent staff	Specialized lab staff to handle infectious organisms	Retention of trained staff due to por salaries / incentives
	Madagascar	How many BSL 4 laboratories are in your country?	0
	Madagascar	How many BSL 3 laboratories are in your country?	0
	Madagascar	Do you have the capacity to transport highly-infectious samples?	NON
	Madagascar	If no - what is missing?	Formation, Matériel (triple emballage, …)
	Madagascar	What is the lowest level of your healthcare system which is connected to sample transport systems?	Centre de santé de base
	Madagascar	Does your sample transport system transport samples for all diseases or only some?	Certaines maladie (Covid, VIH)	Veuillez ne tenir compte qu'au transport d'échantillons dans votre pays lorsque vous répondez à cette question
	Madagascar	Does your national reference laboratory send samples abroad for testing?	NON
	Madagascar	If yes, where to?	-
	Madagascar	Do you have the data system capacity to respond to disease outbreaks?	DHIS2
	Madagascar	If no - what is missing?	-
	Madagascar	What are the biggest staffing capacity gaps you see for outbreak preparedness	Formation
	CAR	How many BSL 4 laboratories are in your country?	0
	CAR	How many BSL 3 laboratories are in your country?	1
	CAR	Do you have the capacity to transport highly-infectious samples?	oui
	CAR	If no - what is missing?
	CAR	What is the lowest level of your healthcare system which is connected to sample transport systems?	Niveau 2 : Hôpitaux de soins primaires (district)
	CAR	Does your sample transport system transport samples for all diseases or only some?	Niveau 2 : Hôpitaux de soins primaires (district)	certaines
	CAR	Does your national reference laboratory send samples abroad for testing?	Niveau 5 : Laboratoire central de référence	oui, pour le séquençage génomique
	CAR	If yes, where to?	INRB DE KINSHASA
	CAR	Do you have the data system capacity to respond to disease outbreaks?	OUI
	CAR	If no - what is missing?
	CAR	What are the biggest staffing capacity gaps you see for outbreak preparedness	Spécialistes en séquençage génomique	Absence de compétence en bio-informatique	Absence de spécialistes en dévoloppement des logiciels et de programmation informatiqUE
	Ethiopia	How many BSL 4 laboratories are in your country?	0
	Ethiopia	How many BSL 3 laboratories are in your country?	0	mobile BSL-3 lab is available
	Ethiopia	Do you have the capacity to transport highly-infectious samples?	Yes
	Ethiopia	If no - what is missing?
	Ethiopia	What is the lowest level of your healthcare system which is connected to sample transport systems?	Level 1: Primary care clinics (local/community)
	Ethiopia	Does your sample transport system transport samples for all diseases or only some?	For all diseases(Integrated sample transportation is in place	Please only consider sample transport within your country when answering this
	Ethiopia	Does your national reference laboratory send samples abroad for testing?	Yes
	Ethiopia	If yes, where to?	South Africa, Kenya, etc
	Ethiopia	Do you have the data system capacity to respond to disease outbreaks?	Yes
	Ethiopia	If no - what is missing?
	Ethiopia	What are the biggest staffing capacity gaps you see for outbreak preparedness?	A professional who can able to strengthen viral & bacterial sequencing capacity	Bioinformatician	Molecular Biologist
	Mozambique	How many BSL 4 laboratories are in your country?	0
	Mozambique	How many BSL 3 laboratories are in your country?	1
	Mozambique	Do you have the capacity to transport highly-infectious samples?	Yes
	Mozambique	If no - what is missing?
	Mozambique	What is the lowest level of your healthcare system which is connected to sample transport systems?	Level 1: Primary care clinics (local/community)
	Mozambique	Does your sample transport system transport samples for all diseases or only some?	For all deseases
	Mozambique	Does your national reference laboratory send samples abroad for testing?	Yes
	Mozambique	If yes, where to?	National Influenza Center
	Mozambique	Do you have the data system capacity to respond to disease outbreaks?	Yes, SISMA (For same disease), SIGILA (For COVID 19)
	Mozambique	If no - what is missing?	We need to improve the system to include other disease
	Mozambique	What are the biggest staffing capacity gaps you see for outbreak preparedness	Training	Reagents, consumable and PPI
	South Africa	How many BSL 4 laboratories are in your country?	1
	South Africa	How many BSL 3 laboratories are in your country?	more than 10
	South Africa	Do you have the capacity to transport highly-infectious samples?	Yes
	South Africa	If no - what is missing?
	South Africa	What is the lowest level of your healthcare system which is connected to sample transport systems?	Level 1: Primary care clinics (local/community)
	South Africa	Does your sample transport system transport samples for all diseases or only some?	All agents		Please only consider sample transport within your country when answering this
	South Africa	Does your national reference laboratory send samples abroad for testing?	Yes, as part of global surveillance programmes, for some agents, as requested/required
	South Africa	If yes, where to?	Including but not limited to USA, UK and Australia
	South Africa	Do you have the data system capacity to respond to disease outbreaks?	Well-defined laboratory information system for the NHLS and private laboratories including systems (APIs) to land data from other sources, e.g. private sector. Ongoing efforts into improving data systems to be more agile.
	South Africa	If no - what is missing?	See above
	South Africa	What are the biggest staffing capacity gaps you see for outbreak preparedness	Permanent posts still vacant and on hold for three years	Bioinformatics capacity	Cost and availability of expertise
	Malawi	How many BSL 4 laboratories are in your country?	None
	Malawi	How many BSL 3 laboratories are in your country?	4
	Malawi	Do you have the capacity to transport highly-infectious samples?	Yes
	Malawi	If no - what is missing?
	Malawi	What is the lowest level of your healthcare system which is connected to sample transport systems?	Level 1: Primary care clinics (local/community)
	Malawi	Does your sample transport system transport samples for all diseases or only some?	only some, HIV, TB, AFP, and COVID-19
	Malawi	Does your national reference laboratory send samples abroad for testing?	Yes
	Malawi	If yes, where to?	NICD (South Africa)
	Malawi	Do you have the data system capacity to respond to disease outbreaks?	Yes
	Malawi	If no - what is missing?
	Malawi	What are the biggest staffing capacity gaps you see for outbreak preparedness		✔
	Saharawi Republic	How many BSL 4 laboratories are in your country?	0
	Saharawi Republic	How many BSL 3 laboratories are in your country?	0
	Saharawi Republic	Do you have the capacity to transport highly-infectious samples?	NO
	Saharawi Republic	If no - what is missing?	EQUIPEMNTE, HIGH SKILLED PERSONAL
	Saharawi Republic	What is the lowest level of your healthcare system which is connected to sample transport systems?	Level 3: Secondary Hospitals (regional/provincial)	NATIONAL HOSPITAL
	Saharawi Republic	Does your sample transport system transport samples for all diseases or only some?	Level 2: Primary care hospitals (district)	ONLY SOME
	Saharawi Republic	Does your national reference laboratory send samples abroad for testing?	YES
	Saharawi Republic	If yes, where to?	ALGIERS, ALGERIA
	Saharawi Republic	Do you have the data system capacity to respond to disease outbreaks?	YES
	Saharawi Republic	If no - what is missing?
	Saharawi Republic	What are the biggest staffing capacity gaps you see for outbreak preparedness	TRAINING	INCENTIVES	EQUIPEMNETS & MATERIAL

## Sheet: Qualitative Questions
		Country	Qualitative Questions	Answers
		Gambia	What do you see as your biggest challenge to ensuring diagnostic capacity to be ready for a future epidemic?	Lab equipments, Reagents and consumables, Vehicles, bioinformaticians for data analysis, traine lab staff
		Gambia	What priorities do you have for diagnostic testing for epidemics?	Equipments, reagents and consumables, trainings, Expansion of PCR testing sites, bioinformaticains
		Gambia	Where can Africa CDC support you in terms of diagnostics?	Equipments, reagents and consumables, trainings, Expansion of PCR testing sites, bioinformaticains
		Sierra Leone	What do you see as your biggest challenge to ensuring diagnostic capacity to be ready for a future epidemic?	There is no government funding for public Health Laboratories
		Sierra Leone	What priorities do you have for diagnostic testing for epidemics?	Human resource capacity building, reagents and supplies, equipment maintainance and calibration,specimen management and transportation, eLIMS and QMS
		Sierra Leone	Where can Africa CDC support you in terms of diagnostics?	Human resource capacity building, reagents and supplies, equipment maintainance and calibration,specimen management and transportation, eLIMS and QMS
		Mauritania	What do you see as your biggest challenge to ensuring diagnostic capacity to be ready for a future epidemic?	mise en place d'un reseau laboratoire + cartographie
		Mauritania	What priorities do you have for diagnostic testing for epidemics?	PCR multiplex mulititests
		Mauritania	Where can Africa CDC support you in terms of diagnostics?	renforecement des capacites du laboratoire national de reference
		Somalia	What do you see as your biggest challenge to ensuring diagnostic capacity to be ready for a future epidemic?	1.Staff Capacity building 2.Outstoctout of Reagents
		Somalia	What priorities do you have for diagnostic testing for epidemics?	1.Training of how to diagnos difrent diseases 2. Reagents and supplies 3. Equipment maintanance
		Somalia	Where can Africa CDC support you in terms of diagnostics?	1.Support our national labs to get Accredated 2. Staff capacity building
		Cabo Verde	What do you see as your biggest challenge to ensuring diagnostic capacity to be ready for a future epidemic?	Human resources, laboratory diagnose reenfofrcement to others diseases, equipment maintenance.
		Cabo Verde	What priorities do you have for diagnostic testing for epidemics?	As country in the process of malaria elimination this disease is a priority. Our diagnostic testing for epidemic are defined according to the list of priority diseases of the country
		Cabo Verde	Where can Africa CDC support you in terms of diagnostics?	Training in laboratory diagnoses of other diseases, implementation of new diagnostic tests, acquisition of reagents and consumables, equipment acquisition and calibration
		Eswatini	What do you see as your biggest challenge to ensuring diagnostic capacity to be ready for a future epidemic?	Experience in responding to disease outbreaks real time is lacking as most staff are newly recruits,the still need to be capacitated and have embedded mentorship
		Eswatini	What priorities do you have for diagnostic testing for epidemics?	We currently have the PCR,RDT testing algorithim for COVID-19,there is also microbiological culture and ID, early steps in sequencing and bioinformatics
		Eswatini	Where can Africa CDC support you in terms of diagnostics?	Continuous trainings and TA for outbreak response for the Laboratory
		Lesotho	What do you see as your biggest challenge to ensuring diagnostic capacity to be ready for a future epidemic?	Poor diagnostic preparedness contributes to significant delays in the identification of recent outbreaks for multiple pathogens. Always reacting when there are outbreaks
		Lesotho	What priorities do you have for diagnostic testing for epidemics?	1. Accurate application of diagnostic testing in high volumes and the rapid use of the results to help carry out appropriate therapy and prevent further spread of outbreaks. 2. Having integrated diagnostics in the management of the viral diseases especially for the molecular detection of the viruses. 3. Rapid implementation of diagnostic tests during outbreaks. 4. Set up functional routine-diagno…
		Lesotho	Where can Africa CDC support you in terms of diagnostics?	Trainings on laboratory's surveillance, understanding laboratory network and technical trainings for different diseases. Also support on reagents for different influenzas
		Liberia	What do you see as your biggest challenge to ensuring diagnostic capacity to be ready for a future epidemic?	Inadequate trained and specialized lab staff; inadequate and poor infrastructure for infectious diseases handling and diagnosis; periodic stockout of Lab reagents and consumbles; Specialized equipment including servicing and maintenance
		Liberia	What priorities do you have for diagnostic testing for epidemics?	Improved and equipment infrastructure including long term training with specialization in biomedical sciences
		Liberia	Where can Africa CDC support you in terms of diagnostics?	With Equipment, service contract of our NRL existing and incoming equipment from Africa CDC, opportunities for Specialization of Staff and research projects
		Madagascar	What do you see as your biggest challenge to ensuring diagnostic capacity to be ready for a future epidemic?	Insuffisance en matériel, réactif, formation, accompagnement pour l'accréditation, organisation
		Madagascar	What priorities do you have for diagnostic testing for epidemics?	Apport en matériel, réactif, formation, accompagnement pour l'accréditation
		Madagascar	Where can Africa CDC support you in terms of diagnostics?	Apport en matériel, réactif, formation, accompagnement pour l'accréditation
		CAR	What do you see as your biggest challenge to ensuring diagnostic capacity to be ready for a future epidemic?	Renforcement des capacités en surveillance génomique et en bioinformatique
		CAR	What priorities do you have for diagnostic testing for epidemics?	Disponibiliter en temps réel d'intrants pour le diagnostic PCR des maladies prioritaires
		CAR	Where can Africa CDC support you in terms of diagnostics?	Nous aider dans l'implantation rapide d'équipement de surveillance génomique et nous renforcer en bio-informatique
		Ethiopia	What do you see as your biggest challenge to ensuring diagnostic capacity to be ready for a future epidemic?	Availability of Diagnostic Kits & Consumable Supplies
		Ethiopia	What priorities do you have for diagnostic testing for epidemics?	For fatal & epidemics most common in Africa
		Ethiopia	Where can Africa CDC support you in terms of diagnostics?	Availing Diagnostic Test Kits & Consumable Supplies, provision of training, standardization of diagnostic kits, establishing strong database system for epidemics, purchasing of special equipmets
		Mozambique	What do you see as your biggest challenge to ensuring diagnostic capacity to be ready for a future epidemic?	Reagents available, equipment maintenance
		Mozambique	What priorities do you have for diagnostic testing for epidemics?	Mpox, SARS-CoV-2, Influenza, Ebola, Dengue
		Mozambique	Where can Africa CDC support you in terms of diagnostics?	Training, Reagents, equipment maintenance
		South Africa	What do you see as your biggest challenge to ensuring diagnostic capacity to be ready for a future epidemic?	Rapid, upscaled access to relevant reagent and consumable supplies. Transport and costs of cross-border specimen transfer. Costs of and availability of expertise and infrastructure.
		South Africa	What priorities do you have for diagnostic testing for epidemics?	1) Improved use of multi-pathogen platforms including metagenomic sequencing 2) Protocols established for metagenomics approach for diagnosis of disease X 3) Continous horizon screening for international outbreaks to ensure that RSA has capacity to diagnose if risk posed to RSA
		South Africa	Where can Africa CDC support you in terms of diagnostics?	Africa CDC support would be welcomed and discussions and proposals for support would have to be diseases specific Building relationships between partners in African countries Supply chain of essential reagents in the event of an outbreak Maintaining and improving infrastructure
		Malawi	What do you see as your biggest challenge to ensuring diagnostic capacity to be ready for a future epidemic?	Equipment, supplies and reagents, availability of staff to respond to outbreaks, trainings, EQA, supervison and mentorship
		Malawi	What priorities do you have for diagnostic testing for epidemics?	Equipment, reagents and supplies , Training, Human resources
		Malawi	Where can Africa CDC support you in terms of diagnostics?	Equipment purchase, provision of reagents and supplies , trainings, and provision of human resources
		Saharawi Republic	What do you see as your biggest challenge to ensuring diagnostic capacity to be ready for a future epidemic?	OUR BIGGEST CHALLENGE IS EQUIPEMNTS LIKE PCR, REAGENTS, ASSAYS, PERSONAL CAPACITIES
		Saharawi Republic	What priorities do you have for diagnostic testing for epidemics?	PCR MACHINE AND REAGENTS, GENEEXPERT CARTELEGE FOR COVID 19, TB, HIV
		Saharawi Republic	Where can Africa CDC support you in terms of diagnostics?	EQUIPEMENTS, TRAINING, INFRASTRUCTURE & MATERIAL

## Sheet: Validation
					Level 5: Central Reference Laboratory		1		Lateral Flow Assay
					Level 4: Tertiary Hospital Laboratories		2		Multiplex Lateral Flow Assay
					Level 3: Secondary Hospitals (regional/provincial)		3		ELISA
					Level 2: Primary care hospitals (district)		4		PCR
					Level 1: Primary care clinics (local/community)		5		Multiplex PCR
					Level 0: Community-based: CHW-supported and self testing		Can't say		Other (please specify)
