# Supplementary material for: Diagnostics for detection and surveillance of priority epidemic-prone diseases in Africa: an assessment of testing capacity and laboratory strengthening needs
Source: Front Public Health. 2024 Sep 18;12:1438334. doi: 10.3389/fpubh.2024.1438334 (PMC11445050; doi:10.3389/fpubh.2024.1438334)
Supplement: Supplementary file 3 [file Table_3.xlsx]

## Sheet: Basic Information
	Country
	Name of Respondent
	Job Title of Respondent
	Organization of Respondent
	Email Address of Respondent
	Date completed

## Sheet: Disease Testing Capacity
		Disease	What technologies do you normally use to diagnose this disease in your country?	What other technologies do you use to diagnose this disease in your country? (2)	What other technologies do you use to diagnose this disease in your country? (3)	Comment on how you diagnose this disease (please specify any 'other' technologies used)	Do you have any surveillance programs for this disease?	What is the lowest level of laboratory which can perform tests for these diseases in your country?	How strong do you think your capacity is to diagnose these diseases (1 - 5 scale, where 5 is strongest)	How high a priority do you think this disease is in your country (1 - 5 scale, where 5 is highest)
		Crimean-Congo haemorraghic fever (CCHF)
		Dengue fever
		Ebola (Zaire)
		Ebola (Sudan)
		Lassa fever
		Marburg virus
		Rift Valley fever
		Chikungunya
		Yellow fever
		Zika
		Cholera
		Rabies
		Meningococcal disease (Neisseria meningitidis)
		COVID-19
		Influenza
		Respiratory syncytial virus
		Avian influenza
		Plague
		Anthrax
		Measles
		Poliovirus
		Mpox

## Sheet: Multiplex Testing
		Panel 1	Panel 2	Panel 3	Panel 4	Panel 5
	Which diseases, if any, do you regularly conduct multiplex testing for? (E.g. arbovirus panel looking at dengue, chikungunya, and Zika viruses simultaneously)
	Which diseases do you feel you most need multiplex capacity to test for?
	At what levels of your healthcare system do you have capacity for open PCR testing?

## Sheet: Miscellaneous
	Biosecurity
	How many BSL 4 laboratories are in your country?
	How many BSL 3 laboratories are in your country?
	Sample Transport
	Do you have the capacity to transport highly-infectious samples?
	If no - what is missing?
	What is the lowest level of your healthcare system which is connected to sample transport systems?
	Does your sample transport system transport samples for all diseases or only some?		Please only consider sample transport within your country when answering this
	Does your national reference laboratory send samples abroad for testing?
	If yes, where to?
	Data Systems
	Do you have the data system capacity to respond to disease outbreaks?
	If no - what is missing?
	Staffing	Biggest Gap	2nd Biggest Gap	3rd Biggest Gap
	What are the biggest staffing capacity gaps you see for outbreak preparedness

## Sheet: Qualitative Questions
	Qualitative Questions
	What do you see as your biggest challenge to ensuring diagnostic capacity to be ready for a future epidemic?
	What priorities do you have for diagnostic testing for epidemics?
	Where can Africa CDC support you in terms of diagnostics?

## Sheet: Validation
	Level 5: Central Reference Laboratory	1		Lateral Flow Assay
	Level 4: Tertiary Hospital Laboratories	2		Multiplex Lateral Flow Assay
	Level 3: Secondary Hospitals (regional/provincial)	3		ELISA
	Level 2: Primary care hospitals (district)	4		PCR
	Level 1: Primary care clinics (local/community)	5		Multiplex PCR
	Level 0: Community-based: CHW-supported and self testing	Can't say		Other (please specify)
